# Supplementary material for: Effect of different regions on fermentation profiles, microbial communities, and their metabolomic pathways and properties in Italian ryegrass silage
Source: Front Microbiol. 2023 Jan 16;13:1076499. doi: 10.3389/fmicb.2022.1076499 (PMC9885166; doi:10.3389/fmicb.2022.1076499)
Supplement: Supplementary file 1 [file Table_1.XLSX]

## Sheet: Topology analysis of SYK
Num	First Category	Second Category	Pathway_ID	Match_status	Pathway Desciption	Impact_value	Pvalue_uncorrected	Pvalue_corrected
1	Metabolism	Amino acid metabolism		1|28	Alanine, aspartate and glutamate metabolism	0.0956522	0.0813957	0.227908
1	Metabolism	Biosynthesis of other secondary metabolites		1|18	Caffeine metabolism	0.0690162	0.0538877	0.251476
1	Metabolism	Amino acid metabolism		1|56	Tryptophan metabolism	0.0472688	0.149869	0.190742
1	Metabolism	Amino acid metabolism		1|60	Tyrosine metabolism	0.0367797	0.158681	0.185128
1	Metabolism	Biosynthesis of other secondary metabolites		1|24	Aflatoxin biosynthesis	0.0243902	0.070594	0.247079
2	Metabolism	Biosynthesis of other secondary metabolites		2|78	Isoquinoline alkaloid biosynthesis	0.0224642	0.0195799	0.137059
1	Metabolism	Nucleotide metabolism		1|81	Purine metabolism	0.0163458	0.201253	0.201253
2	Metabolism	Carbohydrate metabolism		1|53	Pentose and glucuronate interconversions	0.00864761	0.143106	0.200349
1	Metabolism	Amino acid metabolism		1|72	Arginine and proline metabolism	0.00452619	0.18375	0.197885
1	Metabolism	Carbohydrate metabolism		1|52	Fructose and mannose metabolism	0.00114666	0.140823	0.219057
1	Metabolism	Lipid metabolism		1|29	alpha-Linolenic acid metabolism	0	0.0840548	0.196128
1	Metabolism	Biosynthesis of other secondary metabolites		1|30	Flavone and flavonol biosynthesis	0	0.0866975	0.173395
1	Metabolism	Lipid metabolism		1|48	Glycerophospholipid metabolism	0	0.131538	0.230191
1	Metabolism	Metabolism of terpenoids and polyketides		1|97	Diterpenoid biosynthesis	0	0.229764	0.214447

## Sheet: Topology analysis of WK
Num	First Category	Second Category	Pathway_ID	Match_status	Pathway Desciption	Impact_value	Pvalue_uncorrected	Pvalue_corrected
1	Metabolism	Biosynthesis of other secondary metabolites		1|24	Tropane, piperidine and pyridine alkaloid biosynthesis	0.157895	0.0514834	0.0875217
2	Metabolism	Carbohydrate metabolism		2|20	Citrate cycle (TCA cycle)	0.117432	0.000671924	0.00380757
1	Metabolism	Carbohydrate metabolism		1|27	Pyruvate metabolism	0.0980924	0.057566	0.0889657
2	Metabolism	Amino acid metabolism		2|28	Alanine, aspartate and glutamate metabolism	0.0978261	0.00131995	0.0056098
1	Metabolism	Lipid metabolism		1|29	alpha-Linolenic acid metabolism	0.07173	0.0615787	0.0872365
1	Metabolism	Energy metabolism		1|22	Carbon fixation in photosynthetic organisms	0.0554649	0.0473856	0.100694
1	Metabolism	Amino acid metabolism		1|50	Lysine degradation	0.0468862	0.101712	0.115273
3	Metabolism	Carbohydrate metabolism		3|53	Glyoxylate and dicarboxylate metabolism	0.0440806	8.45227e-05	0.000718443
1	Metabolism	Amino acid metabolism		1|34	Lysine biosynthesis	0.041091	0.0714634	0.0934521
2	Metabolism	Nucleotide metabolism		2|62	Pyrimidine metabolism	0.0273589	0.00625565	0.0212692
2	Metabolism	Carbohydrate metabolism		2|107	Amino sugar and nucleotide sugar metabolism	0.0163324	0.0174532	0.0494506
1	Metabolism	Energy metabolism		1|19	Nitrogen metabolism	0	0.0411744	0.099995
1	Metabolism	Amino acid metabolism		1|23	Arginine biosynthesis	0	0.0494388	0.0933843
1	Metabolism	Lipid metabolism		1|48	Glycerophospholipid metabolism	0	0.0980439	0.119053
1	Genetic Information Processing	Translation		1|52	Aminoacyl-tRNA biosynthesis	0	0.105348	0.111932
1	Metabolism	Metabolism of cofactors and vitamins		1|56	Folate biosynthesis	0	0.112525	0.112525
1	Metabolism	Nucleotide metabolism		1|81	Purine metabolism	0	0.154603	0.146014

## Sheet: Topology analysis of AK
Num	First Category	Second Category	Pathway_ID	Match_status	Pathway Desciption	Impact_value	Pvalue_uncorrected	Pvalue_corrected
2	Metabolism	Amino acid metabolism		2|56	Tryptophan metabolism	0.138665	0.00514351	0.0231458
2	Metabolism	Amino acid metabolism		2|60	Tyrosine metabolism	0.0367797	0.00587409	0.0176223
1	Metabolism	Biosynthesis of other secondary metabolites		1|24	Aflatoxin biosynthesis	0.0243902	0.0514834	0.0772251
2	Metabolism	Biosynthesis of other secondary metabolites		2|78	Isoquinoline alkaloid biosynthesis	0.0224642	0.00968324	0.0217873
1	Metabolism	Nucleotide metabolism		1|81	Purine metabolism	0.00961169	0.154603	0.139143
1	Metabolism	Carbohydrate metabolism		1|53	Pentose and glucuronate interconversions	0.00864761	0.107154	0.107154
1	Metabolism	Biosynthesis of other secondary metabolites		1|11	Betalain biosynthesis	0	0.0242284	0.0436111
1	Metabolism	Biosynthesis of other secondary metabolites		1|30	Flavone and flavonol biosynthesis	0	0.0635724	0.081736
1	Metabolism	Lipid metabolism		1|47	Fatty acid degradation	0	0.096198	0.108223
